# Supplementary material for: What microRNAs could tell us about the human X chromosome
Source: Cell Mol Life Sci. 2020 Apr 30;77(20):4069–80. doi: 10.1007/s00018-020-03526-7 (PMC7854456; doi:10.1007/s00018-020-03526-7)
Supplement: Supplementary file 1 — Supplementary material 1 (XLSX 129 kb) [file 18_2020_3526_MOESM1_ESM.xlsx]

## Sheet: miRNA mapping on X
ID	Accession	Start	End	Strand	Confidence	Cytogenetic location (miRNA cluster)	Host gene; (strand); brief synopsis
hsa-mir-3690-1	MI0016091	1293918	1293992	+	-	Xp22.32 and Yp11.3 (PAR1)	CSF2RA; (+); LOC112268304 (- )
hsa-mir-6089-1	MI0020366	2609191	2609254	+	-	Xp22.3 and Yp11.3 (PAR1)
hsa-mir-4770	MI0017411	6383906	6383963	-	-	p22.31
hsa-mir-4767	MI0017408	7147860	7147937	+	-	p22.31	pseudouridine 5'-phosphatase (PUDP); (-); steroid sulphatase (STS); (+); X-linked ichthyosis (XLI)
hsa-mir-651	MI0003666	8126965	8127061	+		p22.31	LOC107985675; (+)
hsa-mir-548ax	MI0019286	11318614	11318686	-		p22.2
hsa-mir-6086	MI0020363	13590292	13590346	+	-	p22.2
hsa-mir-548am	MI0016904	16627012	16627085	-		p22.2	CTPS2 (CTP synthase 2); (-)
hsa-mir-4768	MI0017409	17425881	17425954	+	-	p22.13	(NHS) NHS actin remodeling regulator; (+); Nance-Horan syndrome, and also X-linked cataract-40
hsa-mir-23c	MI0016010	20017088	20017187	-	-	p22.12	MAP7D2 (MAP7 domain containing 2); (-)
hsa-mir-6134	MI0021279	28495555	28495663	-	-	p21.3
hsa-mir-4666b	MI0019299	29574278	29574358	+	-	p21.2
hsa-mir-3915	MI0016420	32583656	32583752	-	-	p21.1	dmd (dystrophin); (-); Duchenne muscular dystrophy (DMD), Becker muscular dystrophy (BMD), or cardiomyopathy
hsa-mir-548f-5	MI0006378	32641474	32641559	-	-	p21.1	dmd (dystrophin); (-)
hsa-mir-548aj-2	MI0016815	38023895	38023986	-	-	p11.4	SYTL5 (synaptotagmin like 5); (+)
hsa-mir-3937	MI0016593	39661216	39661321	+	-	p11.4
hsa-mir-1587	MI0016905	39837561	39837613	+	-	p11.4
hsa-mir-221	MI0000298	45746157	45746266	-		p11.3 (cluster 221-222)
hsa-mir-222	MI0000299	45747015	45747124	-		p11.3 (cluster 221-222)
hsa-mir-4769	MI0017410	47587429	47587505	+	-	p11.3	SYN1 (syinapsin 1); (-); Rett syndrome
hsa-mir-532	MI0003205	50003148	50003238	+		p11.23 (cluster 532-502)	CLCN5 (chloride voltage-gated channel 5); (+); Dent disease and renal tubular disorders complicated by nephrolithiasis
hsa-mir-188	MI0000484	50003503	50003588	+		p11.23 (cluster 532-502)	CLCN5 (chloride voltage-gated channel 5); (+); Dent disease and renal tubular disorders complicated by nephrolithiasis
hsa-mir-500a	MI0003184	50008431	50008514	+		p11.23 (cluster 532-502)	CLCN5 (chloride voltage-gated channel 5); (+); Dent disease and renal tubular disorders complicated by nephrolithiasis
hsa-mir-362	MI0000762	50008964	50009028	+		p11.23 (cluster 532-502)	CLCN5 (chloride voltage-gated channel 5); (+); Dent disease and renal tubular disorders complicated by nephrolithiasis
hsa-mir-501	MI0003185	50009722	50009805	+		p11.23 (cluster 532-502)	CLCN5 (chloride voltage-gated channel 5); (+); Dent disease and renal tubular disorders complicated by nephrolithiasis
hsa-mir-500b	MI0015903	50010672	50010750	+	-	p11.23 (cluster 532-502)	CLCN5 (chloride voltage-gated channel 5); (+); Dent disease and renal tubular disorders complicated by nephrolithiasis
hsa-mir-660	MI0003684	50013241	50013337	+		p11.23 (cluster 532-502)	CLCN5 (chloride voltage-gated channel 5); (+); Dent disease and renal tubular disorders complicated by nephrolithiasis
hsa-mir-502	MI0003186	50014598	50014683	+		p11.23 (cluster 532-502)	CLCN5 (chloride voltage-gated channel 5); (+); Dent disease and renal tubular disorders complicated by nephrolithiasis
hsa-mir-8088	MI0025924	52336557	52336642	-	-	p11.22
hsa-mir-6895	MI0022742	53195411	53195488	-	-	p11.22 (cluster 6895-6894)
hsa-mir-6894	MI0022741	53198889	53198945	-	-	p11.22
hsa-mir-6857	MI0022703	53405673	53405765	-	-	p11.22
hsa-mir-98	MI0000100	53556223	53556341	-		p11.22 (cluster 98, let-7f-2)	HUWE1 (HECT, UBA and WWE domain containing E3 ubiquitin protein ligase 1);( -); Turner type X-linked syndromic cognitive disability
hsa-let-7f-2	MI0000068	53557192	53557274	-		p11.22 (cluster 98, let-7f-2)	HUWE1 (HECT, UBA and WWE domain containing E3 ubiquitin protein ligase 1);( -); Turner type X-linked syndromic cognitive disability
hsa-mir-4536-1	MI0016906	55451495	55451582	-	-	p11.21 (cluster 36-1, 36-2)	MAGEH1 (MAGE family member H1); (+)
hsa-mir-4536-2	MI0019149	55451495	55451582	+	-	p11.21 (cluster 36-1, 36-2)	MAGEH1 (MAGE family member H1); (+)
hsa-mir-1468	MI0003782	63786002	63786087	-	-	q11.1
hsa-mir-223	MI0000300	66018870	66018979	+		q12
hsa-mir-676	MI0016436	70022857	70022923	+		q13.1	EDA (ectodysplasin A); (+); X-linked hypohidrotic ectodermal dysplasia
hsa-mir-421	MI0003685	74218377	74218461	-		q13.2 (cluster 374c, b, 421)	FTX (FTX transcript, XIST regulator);( -); upstream of XIST, within the X-inactivation center (XIC). It produces a spliced long non-coding RNA that is thought to positively regulate the expression of XIST
hsa-mir-374b	MI0005566	74218547	74218618	-		q13.2 (cluster 374c, b, 421)	FTX (FTX transcript, XIST regulator);( -); upstream of XIST, within the X-inactivation center (XIC). It produces a spliced long non-coding RNA that is thought to positively regulate the expression of XIST
hsa-mir-374c	MI0016684	74218549	74218618	+	-	q13.2 (cluster 374c, b, 421)	FTX (FTX transcript, XIST regulator);( -); upstream of XIST, within the X-inactivation center (XIC). It produces a spliced long non-coding RNA that is thought to positively regulate the expression of XIST
hsa-mir-545	MI0003516	74287104	74287209	-		q13.2 (cluster 545, 374a)	FTX (FTX transcript, XIST regulator);( -); upstream of XIST, within the X-inactivation center (XIC). It produces a spliced long non-coding RNA that is thought to positively regulate the expression of XIST
hsa-mir-374a	MI0000782	74287286	74287357	-		q13.2 (cluster 545, 374a)	FTX (FTX transcript, XIST regulator);( -); upstream of XIST, within the X-inactivation center (XIC). It produces a spliced long non-coding RNA that is thought to positively regulate the expression of XIST
hsa-mir-384	MI0001145	76919273	76919360	-	-	q21.1	MIR325HG (MIR325 host gene); ( -)
hsa-mir-325	MI0000824	77005404	77005501	-	-	q21.1	MIR325HG (MIR325 host gene); ( -)
hsa-mir-4328	MI0015904	78901194	78901249	-	-	q21.1
hsa-mir-548i-4	MI0006424	84225752	84225828	-	-	q21.1
hsa-mir-1321	MI0006652	85835780	85835858	+	-	q21.2
hsa-mir-361	MI0000760	85903636	85903707	-		q21.2	CHM(CHM Rab escort protein); ( -); tapetochoroidal dystrophy (TCD). This X-linked disease is characterized by progressive dystrophy of the choroid, retinal pigment epithelium and retina.
hsa-mir-548m	MI0006400	95063141	95063226	-	-	q21.33
hsa-mir-548an	MI0016907	106639814	106639896	+	-	q22.3	RADX (RPA1 related single stranded DNA binding protein, X-linked); (+)
hsa-mir-652	MI0003667	110055329	110055426	+		q23
hsa-mir-3978	MI0016996	110082118	110082218	+	-	q23	TMEM164(transmembrane protein 164); (+)
hsa-mir-4329	MI0015901	112780718	112780788	-	-	q23	AMOT(angiomotin); (-)
hsa-mir-764	MI0003944	114639435	114639519	+	-	q23	HTR2C(5-hydroxytryptamine receptor 2C); (+); statistically-significant association with mental illness and behavioral disorders
hsa-mir-1912	MI0008333	114651544	114651623	+		q23 (cluster 1912, 1264)	HTR2C(5-hydroxytryptamine receptor 2C); (+); statistically-significant association with mental illness and behavioral disorders
hsa-mir-1264	MI0003758	114652655	114652723	+	-	q23 (cluster 1912, 1264)	HTR2C(5-hydroxytryptamine receptor 2C); (+); statistically-significant association with mental illness and behavioral disorders
hsa-mir-1298	MI0003938	114715233	114715344	+		q23	HTR2C(5-hydroxytryptamine receptor 2C); (+); statistically-significant association with mental illness and behavioral disorders
hsa-mir-1911	MI0008332	114763184	114763263	+	-	q23	HTR2C; LOC105373313;( -)
hsa-mir-448	MI0001637	114823454	114823564	+	-	q23	HTR2C;
hsa-mir-1277	MI0006419	118386394	118386471	+		q24	WDR44(WD repeat domain 44); (+)
hsa-mir-766	MI0003836	119646738	119646848	-		q24	SEPTIN6 (septin 6); (-); one version of pediatric acute myeloid leukemia: the result of a reciprocal translocation between chromosomes 11 and X, with the breakpoint associated with the genes encoding the mixed-lineage leukemia and septin 2 proteins.
hsa-mir-3672	MI0016073	121370972	121371053	+	-	q24	LOC112268302; (+)
hsa-mir-363	MI0000764	134169378	134169452	-		q26.2 (cluster 363-106a)
hsa-mir-92a-2	MI0000094	134169538	134169612	-		q26.2 (cluster 363-106a
hsa-mir-19b-2	MI0000075	134169671	134169766	-		q26.2 (cluster 363-106a
hsa-mir-20b	MI0001519	134169809	134169877	-		q26.2 (cluster 363-106a
hsa-mir-18b	MI0001518	134170041	134170111	-		q26.2 (cluster 363-106a
hsa-mir-106a	MI0000113	134170198	134170278	-		q26.2 (cluster 363-106a
hsa-mir-450b	MI0005531	134540185	134540262	-		q26.3 (cluster 424-450b)
hsa-mir-450a-1	MI0001652	134540341	134540431	-		q26.3 (cluster 424-450b)
hsa-mir-450a-2	MI0003187	134540508	134540607	-		q26.3 (cluster 424-450b)
hsa-mir-542	MI0003686	134541341	134541437	-		q26.3 (cluster 424-450b)
hsa-mir-503	MI0003188	134546328	134546398	-		q26.3 (cluster 424-450b)	MIR503HG (MIR503 host gene); (-)
hsa-mir-424	MI0001446	134546614	134546711	-		q26.3 (cluster 424-450b)	partly MIR503HG (MIR503 host gene); ( -)
hsa-mir-934	MI0005756	136550878	136550960	+	-	q26.3	VGLL1 (vestigial like family member 1); (+)
hsa-mir-504	MI0003189	138667711	138667793	-		q26.3	FGF13 (fibroblast growth factor 13); (-); associated with Borjeson-Forssman-Lehmann syndrome (BFLS), making it a possible candidate gene for familial cases of the BFLS, and for other syndromal and nonspecific forms of X-linked cognitive disability mapping to this region
hsa-mir-505	MI0003190	139924148	139924231	-	-	q27.1	ATP11C (ATPase phospholipid transporting 11C); ( -)
hsa-mir-320d-2	MI0008192	140926160	140926231	-	-	q27.1
hsa-mir-892c	MI0022560	145992750	145992826	-		q27.3 (cluster 891b - 892c)
hsa-mir-890	MI0005533	145994275	145994351	-	-	q27.3 (cluster 891b -892c)
hsa-mir-888	MI0005537	145994784	145994860	-		q27.4 (cluster 891b - 892c)
hsa-mir-892a	MI0005528	145996669	145996743	-	-	q27.5 (cluster 891b - 892c)
hsa-mir-892b	MI0005538	145997198	145997274	-	-	q27.6 (cluster 891b - 892c)
hsa-mir-891b	MI0005534	146001053	146001131	-	-	q27.7 (cluster 891b - 892c)
hsa-mir-891a	MI0005524	146027794	146027872	-	-	q27.3
hsa-mir-513c	MI0006649	147189704	147189787	-		q27.3 (cluster 513b-513c)	LOC105373347 (periphilin-1-like); (+)
hsa-mir-513b	MI0006648	147199044	147199127	-		q27.3 (cluster 513b-513c)	LOC105373347 (periphilin-1-like); (+)
hsa-mir-513a-1	MI0003191	147213463	147213591	-		q27.3	LOC105373347 (periphilin-1-like); (+)
hsa-mir-513a-2	MI0003192	147225826	147225952	-		q27.3 (cluster 507-513a2)	LOC105373347 (periphilin-1-like); (+)
hsa-mir-506	MI0003193	147230720	147230843	-		q27.3 (cluster 508-513a2)	LOC105373347 (periphilin-1-like); (+)
hsa-mir-507	MI0003194	147230984	147231077	-	-	q27.3 (cluster 508-513a2)	LOC105373347 (periphilin-1-like); (+)
hsa-mir-508	MI0003195	147236913	147237027	-		q27.3 (cluster 506-508)	LOC105373347 (periphilin-1-like); (+)
hsa-mir-514b	MI0014251	147250151	147250230	-		q27.3 (cluster 509-3-514b)	LOC105373347 (periphilin-1-like); (+)
hsa-mir-509-2	MI0005530	147258760	147258850	-		q27.3 (cluster 509-1-514b)	LOC105373347 (periphilin-1-like); (+)
hsa-mir-509-3	MI0005717	147259652	147259726	-		q27.3 (cluster 509-1-514b)	LOC105373347 (periphilin-1-like); (+)
hsa-mir-509-1	MI0003196	147260532	147260625	-		q27.3 (cluster 509-1-509-2)	LOC105373347 (periphilin-1-like); (+)
hsa-mir-510	MI0003197	147272335	147272408	-		q27.3 (cluster 514a2-510)
hsa-mir-514a-1	MI0003198	147279247	147279344	-		q27.3 (cluster 514a3-510)
hsa-mir-514a-2	MI0003199	147281943	147282030	-		q27.3 (cluster 514a3-510)
hsa-mir-514a-3	MI0003200	147284641	147284728	-		q27.3 (cluster 514a3-514a1)	LOC101928863 (uncharacterized LOC101928863); (-)
hsa-mir-2114	MI0010633	150228004	150228083	+		q28
hsa-mir-4330	MI0015902	151168222	151168326	+	-	q28
hsa-mir-224	MI0000301	151958578	151958658	-		q28 (cluster 452-224)	GABRE( gamma-aminobutyric acid type A receptor epsilon subunit); (-); The product of this gene belongs to the ligand-gated ionic channel (TC 1.A.9) family. It encodes the gamma-aminobutyric acid (GABA) A receptor which is a multisubunit chloride channel that mediates the fastest inhibitory synaptic transmission in the central nervous system
hsa-mir-452	MI0001733	151959628	151959712	-		q28 (cluster 452-224)	GABRE( gamma-aminobutyric acid type A receptor epsilon subunit); (-); The product of this gene belongs to the ligand-gated ionic channel (TC 1.A.9) family. It encodes the gamma-aminobutyric acid (GABA) A receptor which is a multisubunit chloride channel that mediates the fastest inhibitory synaptic transmission in the central nervous system
hsa-mir-105-1	MI0000111	152392219	152392299	-		q28 (cluster 105-2-105-1)	GABRA3 (gamma-aminobutyric acid type A receptor alpha3 subunit); (-); GABA is the major inhibitory neurotransmitter in the mammalian brain where it acts at GABA-A receptors
hsa-mir-767	MI0003763	152393421	152393529	-		q28 (cluster 105-2-105-1)	GABRA3 (gamma-aminobutyric acid type A receptor alpha3 subunit; (-) GABA is the major inhibitory neurotransmitter in the mammalian brain where it acts at GABA-A receptors
hsa-mir-105-2	MI0000112	152394412	152394492	-		q28 (cluster 105-2-105-1)	GABRA3 (gamma-aminobutyric acid type A receptor alpha3 subunit; (-) GABA is the major inhibitory neurotransmitter in the mammalian brain where it acts at GABA-A receptors
hsa-mir-12129	MI0039731	153335462	153335537	+	-	q28 (non sulla regione)	ZNF275 (zinc finger protein 275); (+); This gene encodes a zinc finger protein that appears to be conserved in eutheria. Its function has not yet been established.
hsa-mir-3202-1	MI0014252	153981097	153981177	+	-	q28 (cluster 3202-2-3202-1)	TMEM187( transmembrane protein 187); (+); This gene consists of two exons and encodes a multi-pass membrane protein. An alternatively spliced transcript variant encoding the same protein has been found, but its biological validity is not determined
hsa-mir-3202-2	MI0014253	153981098	153981176	-	-	q28 (cluster 3202-2-3202-1)	TMEM187( transmembrane protein 187); (+); This gene consists of two exons and encodes a multi-pass membrane protein. An alternatively spliced transcript variant encoding the same protein has been found, but its biological validity is not determined
hsa-mir-718	MI0012489	154019920	154019989	-	-	q28
hsa-mir-6858	MI0022704	154450320	154450386	+	-	q28	FAM50A( family with sequence similarity 50 member A); (+); This gene belongs to the FAM50 family. The encoded protein is highly conserved in length and sequence across different species. It is a basic protein containing a nuclear localization signal, and may function as a DNA-binding protein or a transcriptional factor
hsa-mir-664b	MI0019134	154768596	154768656	+		q28	SNORA36A (small nucleolar RNA, H/ACA box 36A); (+); Biosynthesis of stable and correctly folded cellular RNAs such as tRNAs, rRNAs, snRNAs, and snoRNAs is aided by covalent nucleotide modification after transcription. SNORA36A is hosted by DKC1 (dyskerin pseudouridine synthase 1); (+); It plays an active role in telomerase stabilization and maintenance, as well as recognition of snoRNAs containin…
hsa-mir-1184-1	MI0006277	154887360	154887458	-	-	q28	F8A1 (coagulation factor VIII associated 1);(-); unknown function, hosted by LOC106146150 int22h-1 recombination region; (+); this region is known to undergo non-allelic homologous recombination (NAHR) with other 2 copy repeat regions, int22h-2, -3; inversions can result in the disruption of the coagulation factor VIII, causing severe hemophilia A, cognitive impairment, distinctive facial feature…
hsa-mir-1184-2	MI0015971	155383100	155383198	-	-	q28	F8A2 (coagulation factor VIII associated 2); (+); This gene is part of the region that is repeated three times on chromosome X, once in intron 22 of the F8 gene and twice closer to the Xq telomere; this record represents the middle copy, LOC106146151 int22h-2 recombination region; (+)
hsa-mir-1184-3	MI0015972	155457517	155457615	+	-	q28	F8A3 (coagulation factor VIII associated 3); (-); This gene is part of a region that is repeated three times on chromosome X, once in intron 22 of the F8 gene and twice closer to the Xq telomere and LOC106146152 int22h-3 recombination region; (+)
					confidence
						Note:	513a-1 and 513-a2: produce 513-a-5p and 513-a-3p (identical)
							509-3: produces 509-3-5p; 509-1, 509-2-: produce 509-5p (identical); 509-1, 509-2 509 -3: produce 509-3p (identical)
							514a-1, a-2, a-3: produce 514a-3p (identical)
							105-1 and 105-2: produce 105-5p (identical)

## Sheet: mature miRNA analyzed
hsa-miR-651-5p
hsa-miR-548ax
hsa-miR-548am-5p
hsa-miR-221-5p
hsa-miR-221-3p
hsa-miR-222-5p
hsa-miR-222-3p
hsa-miR-532-5p
hsa-miR-532-3p
hsa-miR-188-5p
hsa-miR-188-3p
hsa-miR-500a-5p
hsa-miR-500a-3p
hsa-miR-362-5p
hsa-miR-362-3p
hsa-miR-501-5p
hsa-miR-501-3p
hsa-miR-660-5p
hsa-miR-502-3p
hsa-miR-98-5p
hsa-let-7f-5p
hsa-miR-223-3p
hsa-miR-676-5p
hsa-miR-676-3p
hsa-miR-421-3p
hsa-miR-374b-5p
hsa-miR-545-5p
hsa-miR-545-3p
hsa-miR-374a-5p
hsa-miR-374a-3p
hsa-miR-361-5p
hsa-miR-361-3p
hsa-miR-652-3p
hsa-miR-1912-5p
hsa-miR-1298-5p
hsa-miR-1277-5p
hsa-miR-1277-3p
hsa-miR-766-5p
hsa-miR-766-3p
hsa-miR-363-3p
hsa-miR-92a-3p
hsa-miR-19b-3p
hsa-miR-20b-5p
hsa-miR-20b-3p
hsa-miR-18b-5p
hsa-miR-106a-5p
hsa-miR-450b-5p
hsa-miR-450a-5p	produced by 450a-1 and a-2
hsa-miR-542-5p
hsa-miR-542-3p
hsa-miR-503-5p
hsa-miR-424-5p
hsa-miR-504-5p
hsa-miR-892c-3p
hsa-miR-888-5p
hsa-miR-513c-5p
hsa-miR-513c-3p
hsa-miR-513b-5p
hsa-miR-513a-5p	produced by 513a-1 and 513-a2
hsa-miR-513a-3p
hsa-miR-506-5p
hsa-miR-506-3p
hsa-miR-508-3p
hsa-miR-514b-5p
hsa-miR-514b-3p
hsa-miR-509-5p	produced by 509-1, -2, -3
hsa-miR-509-3p	produced by 509 -1, -2 and -3
hsa-miR-509-3-5p	produced by 509-3
hsa-miR-510-5p
hsa-miR-514a-3p	produced by 514a-1, a-2, a-3
hsa-miR-2114-5p
hsa-miR-2114-3p
hsa-miR-224-5p
hsa-miR-452-5p
hsa-miR-452-3p
hsa-miR-105-5p	produced by 105-1 and 105-2
hsa-miR-767-5p
hsa-miR-767-3p
hsa-miR-664b-5p					24 pairs produced by the same pre-miRNA
hsa-miR-664b-3p
62 genomic pre-miRNA sequences "confidence"
produce 80 miRNA mature sequences, taking into account that
some pre-miRNAs produce also the other isoform as "confidence"
and other pre-miRNAs produce the same mature miRNA

## Sheet: targetome
GEN1
Ago1
Ago2
Ago3
Ago4
A1BG
A1CF
A2M
AAED1
AAGAB
AAK1
AAR2
AARS
AARS2
AASDHPPT
AATK
ABCA1
ABCA12
ABCA2
ABCA3
ABCB5
ABCB7
ABCB9
ABCC1
ABCC12
ABCC4
ABCC5
ABCC9
ABCF2
ABCF3
ABCG2
ABCG4
ABCG8
ABHD12
ABHD13
ABHD15
ABHD17B
ABHD17C
ABHD18
ABHD2
ABHD3
ABHD5
ABI1
ABI2
ABL1
ABL2
ABLIM1
ABTB2
ACAA1
ACAA2
ACACA
ACACB
ACADS
ACADSB
ACAP2
ACAT2
ACBD3
ACBD5
ACER2
ACER3
ACIN1
ACLY
ACOT2
ACOT9
ACOX1
ACSBG1
ACSL1
ACSL3
ACSL4
ACSL6
ACSS3
ACTA1
ACTB
ACTC1
ACTG1
ACTN1
ACTN4
ACTR1A
ACTR2
ACVR1B
ACVR1C
ACVR2A
ACVR2B
ACVRL1
ADAM10
ADAM15
ADAM19
ADAM22
ADAM23
ADAMTS1
ADAMTS15
ADAMTS3
ADAMTS4
ADAMTS5
ADAMTS6
ADAMTS8
ADAMTSL1
ADAMTSL3
ADAP1
ADAR
ADAT2
ADCY2
ADCY3
ADCYAP1
ADCYAP1R1
ADD1
ADD3
ADGRA2
ADGRB3
ADGRD1
ADGRF2
ADGRG1
ADGRL1
ADGRL2
ADGRL3
ADIPOR2
ADK
ADM
ADM2
ADNP
ADO
ADORA2A
ADORA2B
ADORA3
ADRA2B
ADRB1
ADRB2
ADRM1
AEBP2
AEN
AFDN
AFF1
AFF2
AFF3
AFF4
AFTPH
AGAP1
AGAP3
AGBL5
AGFG1
AGFG2
AGGF1
AGMAT
AGPAT4
AGPAT5
AGPS
AGTRAP
AHCTF1
AHCYL1
AHCYL2
AHI1
AHNAK
AHR
AHRR
AHSA1
AIDA
AIF1L
AIFM1
AIFM2
AJAP1
AJUBA
AK2
AK3
AK4
AKAP1
AKAP10
AKAP11
AKAP12
AKAP13
AKAP2
AKAP5
AKAP6
AKAP8
AKIP1
AKIRIN1
AKR1B10
AKR7A2
AKT1
AKT1S1
AKT3
AKTIP
ALAD
ALDH1A3
ALDH1B1
ALDH3B1
ALDH7A1
ALDH9A1
ALDOA
ALG1
ALG10B
ALG14
ALG2
ALG3
ALG9
ALKAL2
ALKBH4
ALKBH5
ALMS1
ALPK3
ALX1
ALX4
AMD1
AMER1
AMER2
AMER3
AMMECR1
AMMECR1L
AMOT
AMOTL1
AMOTL2
AMT
ANAPC4
ANAPC7
ANGPTL2
ANGPTL7
ANK1
ANK2
ANK3
ANKEF1
ANKFY1
ANKH
ANKHD1
ANKIB1
ANKMY1
ANKRD10
ANKRD12
ANKRD13B
ANKRD13C
ANKRD17
ANKRD27
ANKRD28
ANKRD29
ANKRD33B
ANKRD40
ANKRD42
ANKRD44
ANKRD46
ANKRD49
ANKRD50
ANKRD52
ANKRD62
ANKRD65
ANKRD9
ANKS1A
ANKS1B
ANLN
ANO3
ANO6
ANP32A
ANP32B
ANP32E
ANTXR2
ANXA1
ANXA11
ANXA5
ANXA7
AOC3
AP1B1
AP1G1
AP1M2
AP1S1
AP2A1
AP2B1
AP3B1
AP3B2
AP3D1
AP3S2
AP5Z1
APAF1
APBA1
APBB2
APBB3
APC
APC2
APCDD1
APEX2
API5
APLN
APOBEC3C
APOBEC3D
APOBEC3F
APOC3
APOH
APOL2
APOL4
APOL6
APOLD1
APOM
APP
APPL1
AQP6
AQR
AR
ARAP2
ARC
ARCN1
AREL1
ARF1
ARF4
ARF6
ARFGEF1
ARFGEF2
ARFGEF3
ARFIP1
ARG2
ARGFX
ARHGAP1
ARHGAP11A
ARHGAP12
ARHGAP20
ARHGAP21
ARHGAP22
ARHGAP26
ARHGAP28
ARHGAP29
ARHGAP35
ARHGAP42
ARHGAP5
ARHGDIA
ARHGEF10
ARHGEF11
ARHGEF17
ARHGEF18
ARHGEF19
ARHGEF25
ARHGEF26
ARHGEF28
ARHGEF3
ARHGEF38
ARHGEF39
ARHGEF7
ARHGEF9
ARID1A
ARID1B
ARID2
ARID3A
ARID4A
ARID4B
ARID5B
ARIH1
ARIH2
ARL1
ARL10
ARL13B
ARL15
ARL2
ARL2BP
ARL4C
ARL4D
ARL5A
ARL5B
ARL5C
ARL6IP1
ARL6IP6
ARL8A
ARL8B
ARMC1
ARMC10
ARMC8
ARMH4
ARMT1
ARNT
ARNTL
ARNTL2
ARPC2
ARPP19
ARRB1
ARRB2
ARRDC3
ARRDC4
ARSB
ARSD
ARSE
ARSJ
ARSK
ART4
ARTN
AS3MT
ASAH1
ASAP1
ASB1
ASB16
ASB7
ASCC1
ASCC2
ASCC3
ASGR1
ASGR2
ASH1L
ASPH
ASPHD2
ASPN
ASRGL1
ASS1
ASTE1
ASTN2
ASXL2
ASXL3
ASZ1
ATAD2
ATAD2B
ATAD3A
ATAD3C
ATAD5
ATAT1
ATE1
ATF2
ATF5
ATF6
ATF7IP
ATG12
ATG13
ATG14
ATG16L1
ATG2A
ATG2B
ATG7
ATG9A
ATL1
ATL2
ATL3
ATM
ATMIN
ATN1
ATOX1
ATP10D
ATP11A
ATP11B
ATP11C
ATP13A3
ATP13A4
ATP1A1
ATP1A2
ATP1B1
ATP1B3
ATP1B4
ATP2A2
ATP2B1
ATP2B2
ATP2B3
ATP2B4
ATP2C1
ATP5F1A
ATP5F1B
ATP5MC3
ATP5PF
ATP5S
ATP6AP1
ATP6V0A2
ATP6V1A
ATP6V1B2
ATP6V1C1
ATP6V1E1
ATP6V1G1
ATP7A
ATP7B
ATP8A1
ATP8A2
ATP8B1
ATP8B3
ATP8B4
ATP9A
ATPAF1
ATR
ATRX
ATXN1
ATXN1L
ATXN2
ATXN2L
ATXN3
ATXN7
ATXN7L1
ATXN7L3
ATXN7L3B
AUP1
AURKA
AURKAIP1
AURKB
AUTS2
AVL9
AVPR1A
AXIN1
AXIN2
AXL
AZI2
AZIN1
B2M
B3GALNT2
B3GALT2
B3GAT2
B3GNT2
B3GNT6
B4GALT1
B4GALT2
B4GALT5
B4GALT6
B4GALT7
B4GAT1
BACE1
BACH1
BACH2
BAG3
BAG4
BAG6
BAHCC1
BAHD1
BAIAP2L1
BAK1
BAMBI
BASP1
BAX
BAZ1A
BAZ1B
BAZ2B
BBC3
BBS5
BBX
BCAP29
BCAR1
BCAS4
BCAT1
BCAT2
BCL10
BCL11B
BCL2
BCL2L1
BCL2L11
BCL2L12
BCL2L2
BCL3
BCL7A
BCL9
BCL9L
BCLAF3
BCORL1
BCR
BCS1L
BDH1
BDH2
BDP1
BEAN1
BECN1
BEND3
BEND4
BEND6
BEST3
BET1
BFAR
BHLHE22
BHLHE40
BHMT2
BICC1
BICD2
BICDL1
BID
BIRC3
BLCAP
BLMH
BLOC1S3
BLOC1S5
BLOC1S6
BMF
BMI1
BMP2
BMP3
BMP6
BMP7
BMP8A
BMP8B
BMPR1A
BMPR1B
BMPR2
BMS1
BMT2
BNC2
BNIP2
BNIP3L
BORCS5
BPTF
BRAP
BRCA1
BRCC3
BRD1
BRD2
BRD4
BRD7
BRF1
BRI3BP
BRIP1
BRIX1
BRMS1L
BROX
BRPF3
BRWD1
BRWD3
BSCL2
BSDC1
BSG
BSN
BSND
BSPRY
BTAF1
BTBD10
BTBD19
BTBD7
BTBD9
BTD
BTF3
BTF3L4
BTG1
BTG2
BTG3
BTLA
BTN1A1
BTN3A1
BTN3A2
BTN3A3
BTRC
BUB3
BVES
BZW1
C10orf105
C10orf88
C11orf24
C11orf54
C11orf58
C11orf87
C12orf57
C12orf65
C12orf66
C14orf119
C14orf28
C15orf38-AP3S2
C15orf39
C15orf40
C15orf41
C15orf59
C16orf45
C16orf58
C16orf70
C16orf72
C16orf87
C17orf75
C18orf25
C18orf32
C19orf12
C19orf47
C1D
C1GALT1
C1GALT1C1
C1orf115
C1orf116
C1orf174
C1orf21
C1orf210
C1orf216
C1orf226
C1orf35
C1orf50
C1orf56
C1RL
C20orf194
C20orf24
C21orf33
C21orf62
C21orf91
C2CD2
C2CD2L
C2CD3
C2CD4B
C2CD4C
C2CD5
C2orf68
C2orf69
C2orf71
C2orf72
C2orf88
C3
C3orf33
C3orf36
C3orf38
C3orf52
C3orf70
C5AR2
C5orf15
C5orf24
C5orf30
C5orf51
C6orf106
C6orf120
C6orf132
C6orf222
C6orf62
C7orf26
C7orf43
C7orf55-LUC7L2
C8A
C8orf33
C8orf46
C8orf82
C9orf3
C9orf40
C9orf47
C9orf64
C9orf78
CA12
CA5B
CA8
CABLES1
CABP4
CABYR
CACFD1
CACNA1A
CACNA1C
CACNA1E
CACNA1I
CACNA2D1
CACNB4
CACNG7
CACNG8
CACUL1
CAD
CADM1
CADM2
CALCOCO2
CALCR
CALD1
CALHM5
CALM1
CALM3
CALML4
CALN1
CALR
CALU
CAMK2A
CAMK2G
CAMK4
CAMKK1
CAMKK2
CAMKV
CAMLG
CAMSAP2
CAMTA1
CAMTA2
CANT1
CANX
CAPN13
CAPN15
CAPN2
CAPN3
CAPN6
CAPRIN1
CAPRIN2
CAPZA1
CAPZA2
CAPZB
CARD10
CARD6
CARD8
CARF
CARHSP1
CARM1
CARNMT1
CARS
CASC3
CASC4
CASK
CASKIN1
CASKIN2
CASP2
CASP3
CASP7
CASP8
CASR
CASS4
CAST
CASTOR2
CASZ1
CAV1
CAVIN1
CBFA2T2
CBFA2T3
CBFB
CBL
CBLB
CBLL1
CBLN2
CBS
CBX1
CBX2
CBX4
CBX5
CBX6
CBX7
CBX8
CC2D1A
CC2D1B
CC2D2A
CCAR1
CCBE1
CCDC113
CCDC121
CCDC126
CCDC137
CCDC142
CCDC144A
CCDC152
CCDC169-SOHLH2
CCDC171
CCDC177
CCDC18
CCDC181
CCDC186
CCDC198
CCDC28A
CCDC30
CCDC38
CCDC39
CCDC47
CCDC50
CCDC57
CCDC59
CCDC6
CCDC65
CCDC71L
CCDC8
CCDC80
CCDC81
CCDC83
CCDC86
CCDC88A
CCDC88C
CCDC91
CCL1
CCL16
CCL5
CCNA2
CCNB1
CCNB2
CCNC
CCND1
CCND2
CCND3
CCNE1
CCNE2
CCNF
CCNG1
CCNG2
CCNJL
CCNK
CCNL2
CCNO
CCNQ
CCNT1
CCNT2
CCNYL1
CCP110
CCR2
CCR7
CCS
CCSAP
CCSER2
CCT3
CCT6A
CD101
CD151
CD180
CD200
CD200R1
CD209
CD226
CD274
CD276
CD28
CD2AP
CD2BP2
CD3EAP
CD4
CD40
CD44
CD46
CD47
CD55
CD59
CD69
CD84
CDC123
CDC14A
CDC14B
CDC20
CDC23
CDC25A
CDC25C
CDC27
CDC34
CDC37
CDC37L1
CDC40
CDC42
CDC42BPA
CDC42EP1
CDC42EP2
CDC42SE1
CDC42SE2
CDC5L
CDC6
CDC73
CDCA3
CDCA4
CDCA5
CDCA7
CDCA8
CDCP1
CDH1
CDH2
CDH24
CDH6
CDH7
CDIPT
CDK12
CDK13
CDK16
CDK17
CDK18
CDK19
CDK2
CDK4
CDK5R1
CDK6
CDK7
CDK8
CDK9
CDKAL1
CDKL2
CDKL5
CDKN1A
CDKN1B
CDKN1C
CDKN2AIP
CDKN2AIPNL
CDKN2B
CDON
CDS1
CDV3
CDX2
CDYL2
CEBPB
CEBPG
CECR2
CELF1
CELF5
CELSR1
CELSR2
CELSR3
CEMIP
CENPBD1
CENPL
CENPN
CENPQ
CENPT
CEP104
CEP120
CEP128
CEP135
CEP152
CEP162
CEP164
CEP170
CEP250
CEP350
CEP41
CEP55
CEP57
CEP57L1
CEP68
CEP85
CEP85L
CEP89
CEP97
CERCAM
CERK
CERS1
CERS2
CERS4
CERS6
CES2
CFAP45
CFAP65
CFAP97D1
CFL2
CFTR
CGN
CHAC1
CHAF1A
CHAF1B
CHCHD10
CHCHD2
CHCHD5
CHD1
CHD2
CHD3
CHD4
CHD5
CHD7
CHD9
CHEK1
CHEK2
CHERP
CHIC1
CHIC2
CHL1
CHML
CHMP2A
CHMP7
CHN1
CHODL
CHORDC1
CHP1
CHPF2
CHPT1
CHRM2
CHRM5
CHRNB2
CHST1
CHST14
CHST3
CHST6
CHST7
CHST9
CHSY1
CHSY3
CHTF8
CHTOP
CHURC1
CIAPIN1
CIC
CIDEC
CISD1
CIT
CKAP2
CKAP2L
CKAP4
CKB
CKMT1B
CLASP1
CLASP2
CLCC1
CLCN3
CLCN4
CLCN5
CLCN6
CLDN11
CLDN12
CLDN16
CLDN2
CLDN22
CLDND1
CLEC16A
CLEC17A
CLEC2D
CLIC1
CLIC5
CLINT1
CLIP4
CLMP
CLN8
CLNS1A
CLOCK
CLP1
CLPB
CLPSL1
CLSPN
CLSTN1
CLTA
CLTC
CLU
CLUAP1
CLUH
CLVS2
CLYBL
CMAS
CMKLR1
CMPK1
CMTM4
CMTM6
CMTM7
CMTR2
CNEP1R1
CNGB3
CNIH1
CNIH4
CNKSR2
CNKSR3
CNN1
CNN3
CNNM2
CNNM4
CNOT1
CNOT2
CNOT3
CNOT4
CNOT6
CNOT6L
CNOT8
CNOT9
CNPPD1
CNRIP1
CNTN1
CNTN3
CNTN4
CNTNAP2
CNTRL
COA7
COASY
COBLL1
COG5
COIL
COL10A1
COL12A1
COL13A1
COL14A1
COL18A1
COL19A1
COL1A1
COL1A2
COL23A1
COL24A1
COL27A1
COL3A1
COL4A1
COL4A2
COL4A3
COL4A3BP
COL4A5
COL5A1
COL5A2
COL5A3
COL9A1
COLGALT1
COLGALT2
COMMD2
COMMD3-BMI1
COMMD4
COMMD6
COP1
COPG1
COPS7A
COPS7B
COQ2
COQ7
CORO1A
CORO1C
CORO2A
CORO2B
CORO7
COTL1
COX10
COX18
COX19
COX20
COX4I1
COX7A2L
COX7B
COX8C
CPA4
CPD
CPE
CPEB1
CPEB2
CPEB3
CPEB4
CPLANE1
CPLX1
CPM
CPNE1
CPNE4
CPNE5
CPNE8
CPOX
CPPED1
CPS1
CPSF6
CPSF7
CPT1A
CPTP
CRAMP1
CRB1
CRB2
CRCP
CRCT1
CREB1
CREB3L2
CREB5
CREBL2
CREBRF
CREBZF
CREG2
CRIM1
CRIPT
CRISPLD2
CRK
CRKL
CRLF3
CRMP1
CROT
CRP
CRTAP
CRTC2
CRTC3
CRX
CRY2
CRYBG1
CRYBG3
CS
CSAG1
CSDE1
CSF1
CSF3
CSGALNACT1
CSMD1
CSMD3
CSNK1A1
CSNK1E
CSNK1G1
CSNK2A1
CSPG5
CSRNP2
CSRNP3
CSRP1
CSTF1
CSTF2T
CSTF3
CT62
CTC1
CTCF
CTCFL
CTDSP1
CTDSP2
CTDSPL
CTDSPL2
CTGF
CTIF
CTLA4
CTNNB1
CTNNBIP1
CTNNBL1
CTNND1
CTNS
CTPS2
CTSA
CTSB
CTSC
CTSD
CTSH
CTTN
CTTNBP2
CTTNBP2NL
CUL2
CUL3
CUL4A
CUL4B
CUL5
CUX1
CUX2
CUZD1
CXCL12
CXCL14
CXCL16
CXCL5
CXCR6
CXorf38
CXorf56
CYB561D1
CYB5R3
CYBB
CYBRD1
CYCS
CYFIP2
CYLD
CYP19A1
CYP1A1
CYP1A2
CYP1B1
CYP20A1
CYP26B1
CYP27C1
CYP2B6
CYP2C19
CYP2U1
CYP4F11
CYP4F3
CYP4V2
CYP7A1
CYR61
CYSLTR2
CYTH1
CYTH2
CYTH3
DAAM1
DAAM2
DAB2
DAB2IP
DACT1
DAG1
DAND5
DAO
DARS2
DAXX
DAZAP1
DAZAP2
DBF4
DBN1
DBNDD2
DBNL
DBT
DCAF10
DCAF12
DCAF12L1
DCAF16
DCAF17
DCAF4L1
DCAF6
DCAF7
DCAF8
DCBLD2
DCC
DCDC2
DCLK1
DCLK2
DCLK3
DCLRE1A
DCP2
DCTD
DCTN1
DCTN2
DCTN4
DCTN5
DCTN6
DCUN1D1
DCUN1D3
DCUN1D4
DCX
DDA1
DDAH1
DDHD1
DDHD2
DDI2
DDIAS
DDIT4
DDOST
DDR2
DDX11
DDX17
DDX19B
DDX21
DDX23
DDX39A
DDX3X
DDX3Y
DDX5
DDX52
DDX56
DDX6
DECR1
DEDD
DEDD2
DEGS1
DENND1B
DENND2C
DENND4B
DENND4C
DENND5A
DENND5B
DENND6A
DENR
DEPDC1
DEPDC1B
DEPP1
DEPTOR
DERA
DERL1
DERL2
DES
DESI1
DFFA
DFFB
DGCR6L
DGCR8
DGKD
DGKG
DGKH
DHCR24
DHFR
DHODH
DHRS3
DHRS7B
DHTKD1
DHX15
DHX16
DHX30
DHX8
DIAPH1
DICER1
DIDO1
DIO1
DIP2A
DIP2B
DIP2C
DIRAS2
DIRC2
DIS3L
DISC1
DIXDC1
DKK1
DKK2
DKK3
DLG2
DLG5
DLGAP3
DLL1
DLST
DLX4
DLX6
DMD
DMKN
DMPK
DMRT3
DMTF1
DMWD
DMXL1
DMXL2
DNA2
DNAAF3
DNAH17
DNAH9
DNAJA2
DNAJA3
DNAJB12
DNAJB13
DNAJB14
DNAJB4
DNAJB6
DNAJB9
DNAJC10
DNAJC16
DNAJC21
DNAJC27
DNAJC28
DNAJC30
DNAJC8
DNAL1
DNASE2
DNM1
DNM1L
DNM2
DNMBP
DNMT1
DNMT3B
DNPEP
DNTTIP2
DOCK10
DOCK11
DOCK3
DOCK4
DOCK5
DOCK6
DOCK7
DOCK9
DOK5
DOK6
DONSON
DOPEY2
DOT1L
DPAGT1
DPCR1
DPH3
DPP10
DPP3
DPP8
DPP9
DPY19L1
DPY19L3
DPY19L4
DPY30
DPYSL2
DPYSL5
DR1
DRAXIN
DRD1
DSC1
DSC2
DSC3
DSCAML1
DSEL
DSG4
DSPP
DST
DSTN
DSTYK
DTHD1
DTL
DTWD1
DTWD2
DTX2
DTX3L
DTX4
DUOX2
DUS2
DUSP1
DUSP10
DUSP13
DUSP15
DUSP16
DUSP18
DUSP2
DUSP22
DUSP3
DUSP4
DUSP5
DUSP6
DUSP7
DUSP8
DUSP9
DVL3
DYM
DYNC1H1
DYNC1I1
DYNC1LI2
DYNC2LI1
DYNLL1
DYNLL2
DYNLT3
DYRK1A
DYRK1B
DYRK2
DYRK3
DYRK4
E2F1
E2F2
E2F3
E2F5
E2F6
E4F1
EAF1
EAPP
EARS2
EBI3
EBNA1BP2
EBP
ECE1
EDA
EDA2R
EDARADD
EDC3
EDC4
EDEM1
EDEM3
EDN1
EDN3
EDNRA
EDRF1
EEA1
EEF1A1
EEF1AKMT2
EEF1E1
EEF2
EEF2K
EFCAB11
EFCAB14
EFHC1
EFHD2
EFNA5
EFNB1
EFNB2
EFR3A
EFR3B
EFTUD2
EGFR
EGLN1
EGLN2
EGLN3
EGR2
EHBP1
EHD2
EHD3
EHD4
EID2B
EIF1
EIF1AD
EIF2AK1
EIF2AK2
EIF2B2
EIF2B5
EIF2S1
EIF2S3
EIF3A
EIF3C
EIF3G
EIF3I
EIF3J
EIF3K
EIF3L
EIF4A1
EIF4A2
EIF4A3
EIF4B
EIF4E
EIF4EBP1
EIF4EBP2
EIF4ENIF1
EIF4G1
EIF4G2
EIF4G3
EIF4H
EIF5A2
EIF5AL1
EIF5B
EIF6
EIPR1
ELAC2
ELAVL2
ELAVL3
ELAVL4
ELF2
ELF4
ELK1
ELK3
ELK4
ELL
ELL2
ELMO2
ELMSAN1
ELOA
ELOB
ELOC
ELOF1
ELOVL1
ELOVL4
ELOVL5
ELOVL6
ELP1
ELP2
EMB
EMC1
EMC10
EMC4
EMC7
EMC8
EMCN
EMD
EMID1
EML4
EML6
EMP1
EMP2
EMSY
EN2
ENAH
ENC1
ENO1
ENOPH1
ENPP1
ENPP2
ENPP5
ENPP6
ENTHD1
ENTPD1
ENTPD4
ENTPD5
ENTPD7
EOGT
EOMES
EP300
EPB41
EPB41L1
EPB41L2
EPB41L3
EPB41L4B
EPB42
EPC1
EPC2
EPG5
EPGN
EPHA1
EPHA3
EPHA4
EPHA5
EPHA7
EPHA8
EPHB1
EPHB2
EPHB3
EPHB4
EPM2AIP1
EPN2
EPOR
EPS15
EPS8
EPSTI1
ERAL1
ERAP1
ERBB3
ERBB4
ERBIN
ERC1
ERC2
ERCC1
ERCC4
ERCC6L
EREG
ERF
ERGIC1
ERGIC2
ERI1
ERI3
ERLIN2
ERMP1
ERN1
ERO1A
ERO1B
ERP44
ESD
ESF1
ESM1
ESPL1
ESR1
ESR2
ESRP1
ESRRG
ESYT1
ESYT2
ETF1
ETFA
ETNK1
ETNK2
ETS1
ETS2
ETV1
ETV3
ETV5
ETV6
ETV7
EVC
EVC2
EVI2A
EVI5
EVI5L
EVL
EXO5
EXOC2
EXOC5
EXOC8
EXOSC1
EXOSC10
EXOSC3
EXOSC6
EXPH5
EXT1
EXTL3
EYA1
EYA2
EYA3
EYA4
EZH1
EZH2
EZR
F11R
F2
F2R
F2RL1
F2RL3
F3
F8
FAAH
FAAP24
FABP7
FADS2
FAF2
FAHD1
FAHD2A
FAM102A
FAM102B
FAM104A
FAM105A
FAM110B
FAM110C
FAM117B
FAM118A
FAM120AOS
FAM122A
FAM122B
FAM126A
FAM126B
FAM129A
FAM129B
FAM131B
FAM133B
FAM135A
FAM135B
FAM136A
FAM13A
FAM13B
FAM13C
FAM160A1
FAM160A2
FAM160B1
FAM163A
FAM168A
FAM168B
FAM172A
FAM177B
FAM189A1
FAM189B
FAM199X
FAM19A1
FAM208A
FAM208B
FAM20C
FAM210A
FAM212B
FAM213A
FAM213B
FAM214A
FAM217B
FAM219B
FAM229B
FAM234B
FAM32A
FAM35A
FAM3A
FAM3C
FAM45A
FAM46A
FAM46C
FAM47E-STBD1
FAM49A
FAM49B
FAM53B
FAM53C
FAM57A
FAM69A
FAM69B
FAM71F2
FAM76B
FAM78A
FAM81A
FAM83D
FAM83G
FAM84A
FAM84B
FAM8A1
FAM91A1
FAM98B
FAM9C
FANCA
FANCF
FANCM
FAR1
FARP1
FARSA
FAS
FASLG
FASN
FASTK
FAT1
FAT2
FAT3
FAT4
FAU
FAXC
FBH1
FBLIM1
FBLN5
FBN1
FBN2
FBN3
FBRS
FBXL18
FBXL19
FBXL20
FBXL3
FBXL5
FBXL7
FBXO10
FBXO2
FBXO21
FBXO28
FBXO30
FBXO31
FBXO32
FBXO33
FBXO42
FBXO44
FBXO45
FBXO46
FBXO47
FBXO48
FBXO8
FBXO9
FBXW11
FBXW2
FBXW7
FBXW8
FCF1
FCHO2
FCHSD2
FCMR
FDXR
FEM1A
FEM1B
FEM1C
FER
FERMT2
FEZ2
FFAR4
FGD1
FGD4
FGD5
FGD6
FGF1
FGF11
FGF12
FGF14
FGF2
FGF5
FGF7
FGF8
FGFBP3
FGFR1
FGFR1OP
FGFR1OP2
FGFR2
FGFR4
FHDC1
FHL2
FHL5
FHOD1
FICD
FIGN
FKBP14
FKBP15
FKBP1A
FKBP4
FKBP5
FKBP9
FKBPL
FKTN
FLCN
FLNA
FLNB
FLOT1
FLOT2
FLRT2
FLT1
FLT3
FLVCR1
FMN1
FMN2
FMNL2
FMNL3
FMO4
FMR1
FN3K
FNBP1L
FNBP4
FNDC10
FNDC3A
FNDC3B
FNDC5
FNDC9
FNIP1
FNIP2
FNTA
FOPNL
FOS
FOSB
FOSL1
FOSL2
FOXC1
FOXD4L1
FOXE1
FOXH1
FOXI2
FOXJ3
FOXK1
FOXK2
FOXL2
FOXL2NB
FOXM1
FOXN1
FOXN2
FOXN3
FOXO1
FOXO3
FOXO4
FOXP1
FOXP2
FOXP4
FOXQ1
FOXR2
[truncated: 4,675 more rows]

## Sheet: KEGG Pathways
Category	Term	Term	%	PValue	Genes	List Total	Pop Hits	Pop Total	Fold Enrichment	Bonferroni	Benjamini	FDR
KEGG_PATHWAY	hsa05200:Pathways in cancer	hsa05200:Pathways in cancer	0.289553	1.4828e-15	779920, 824925, 823371, 779216, 784540, 804581, 809819, 827025, 781514, 805644, 790888, 817755, 815476, 779314, 799583, 815809, 810176, 806047, 812174, 808426, 785869, 808494, 812816, 787320, 819618, 778537, 799437, 795422, 795442, 793155, 783742, 783847, 826111, 781709, 776910, 789625, 822696, 803822, 789056, 804474, 793050, 797250, 812803, 825734, 819016, 784752, 800775, 778156, 804278, 805130,…	1854	328	5085	1.58041	2.87215e-13	2.87215e-13	1.80966e-12
KEGG_PATHWAY	hsa04360:Axon guidance	hsa04360:Axon guidance	0.127158	2.20216e-10	824374, 785012, 781335, 773152, 785871, 815339, 825252, 821873, 818576, 779452, 776490, 822558, 808135, 793010, 796826, 796863, 822143, 797528, 795823, 789261, 795762, 781649, 796368, 798574, 772249, 813907, 815943, 816793, 799142, 796538, 804278, 785943, 772486, 805997, 792831, 802304, 794292, 815981, 800442, 786412, 786017, 775619, 814431, 803374, 802352, 786456, 820828, 817734, 807761, 790551,…	1854	129	5085	1.76469	4.38229e-08	2.19115e-08	2.75791e-07
KEGG_PATHWAY	hsa04010:MAPK signaling pathway	hsa04010:MAPK signaling pathway	0.223676	7.64941e-10	823976, 825662, 779216, 784540, 817755, 815476, 809231, 779314, 795831, 816836, 815809, 808426, 778146, 824267, 819618, 773954, 798879, 775066, 826746, 798460, 796863, 813888, 776910, 798903, 786593, 789625, 795823, 804876, 789056, 804474, 813881, 799100, 786821, 816588, 825734, 802875, 810857, 810858, 781702, 794775, 790920, 815981, 775619, 787509, 811542, 808835, 795906, 813913, 812588, 785688,…	1854	267	5085	1.49976	1.52223e-07	5.07411e-08	9.57988e-07
KEGG_PATHWAY	hsa04722:Neurotrophin signaling pathway	hsa04722:Neurotrophin signaling pathway	0.119498	3.83891e-09	813360, 772481, 773823, 822046, 791692, 825662, 779216, 792741, 775635, 776019, 779314, 816836, 819699, 820893, 818576, 812174, 808426, 807982, 808494, 824269, 815903, 791118, 801005, 814389, 775066, 805227, 799969, 789625, 781997, 789056, 817322, 806420, 797532, 818683, 802875, 817804, 788724, 784925, 790173, 777718, 788161, 803992, 811542, 814431, 813913, 783020, 818556, 819930, 790551, 786559,…	1854	124	5085	1.72526	7.63943e-07	1.90986e-07	4.80773e-06
KEGG_PATHWAY	hsa05210:Colorectal cancer	hsa05210:Colorectal cancer	0.0873255	1.38928e-08	791692, 785012, 784540, 779314, 818884, 818576, 812174, 808426, 781132, 776872, 799969, 784308, 803822, 806420, 797250, 797532, 801675, 825545, 784752, 778156, 804278, 783987, 823719, 794775, 811542, 783020, 775965, 786559, 800311, 789762, 775183, 813447, 821952, 823245, 775481, 813512, 809283, 772977, 772426, 821838, 801837, 804806, 788864, 809345, 796291, 815484, 776262, 814403, 816916, 816368,…	1854	84	5085	1.86113	2.76467e-06	5.52934e-07	1.73989e-05
KEGG_PATHWAY	hsa04310:Wnt signaling pathway	hsa04310:Wnt signaling pathway	0.13635	2.53601e-08	788446, 782612, 784540, 797121, 805644, 775944, 818884, 784175, 819699, 795023, 772814, 811415, 808426, 776490, 817958, 811072, 778537, 781132, 778441, 796402, 805227, 821365, 799432, 803387, 773910, 803822, 789261, 815943, 797250, 791771, 813474, 801675, 825545, 778156, 784752, 814221, 787848, 815981, 790444, 775619, 791801, 822680, 814431, 786314, 790136, 799522, 826624, 808879, 795493, 783020,…	1854	151	5085	1.61657	5.04665e-06	8.41111e-07	3.17602e-05
KEGG_PATHWAY	hsa05215:Prostate cancer	hsa05215:Prostate cancer	0.0873255	2.80398e-07	779920, 791692, 781514, 820482, 805644, 815476, 779314, 818576, 815809, 812174, 785869, 787320, 797119, 781132, 803206, 799969, 783847, 776910, 780083, 789625, 806420, 797532, 801675, 825545, 783987, 775321, 788724, 818745, 822549, 806766, 811542, 803739, 786559, 781874, 796239, 794116, 778468, 786994, 813512, 785761, 826708, 809283, 773203, 772977, 772426, 821838, 807045, 818089, 788864, 809345,…	1854	89	5085	1.75657	5.57976e-05	7.97128e-06	0.000351161
KEGG_PATHWAY	hsa05220:Chronic myeloid leukemia	hsa05220:Chronic myeloid leukemia	0.0766014	2.93654e-07	773823, 791692, 784540, 827025, 775941, 779314, 818576, 812174, 799437, 776872, 783742, 814809, 789625, 789056, 806420, 797532, 797250, 775321, 788724, 798079, 816515, 794775, 822549, 806766, 811542, 781198, 797559, 775085, 786559, 796239, 778468, 775183, 819946, 813512, 826708, 809283, 773203, 772977, 801837, 788864, 818089, 809345, 814403, 796320, 815434, 811245, 805293, 812931, 813763, 778981	1854	75	5085	1.82848	5.84355e-05	7.30462e-06	0.000367762
KEGG_PATHWAY	hsa04110:Cell cycle	hsa04110:Cell cycle	0.11337	3.58408e-07	806289, 784540, 805644, 796454, 814412, 820893, 817958, 802581, 815903, 780524, 803206, 792631, 815753, 799075, 798277, 814809, 780083, 785597, 817322, 793050, 797250, 813528, 805955, 775321, 798079, 790173, 822549, 794775, 806766, 794773, 809291, 819748, 819174, 778615, 786646, 797559, 809197, 775085, 822984, 791338, 808920, 818306, 778468, 803741, 815420, 776371, 777240, 778428, 799304, 786994,…	1854	125	5085	1.62369	7.13207e-05	7.92477e-06	0.000448858
KEGG_PATHWAY	hsa04510:Focal adhesion	hsa04510:Focal adhesion	0.165459	5.43301e-07	779920, 794408, 798707, 783947, 823371, 790260, 808953, 779314, 777544, 797639, 815809, 812174, 808426, 778146, 795620, 817958, 814924, 795422, 795442, 804478, 783847, 781709, 826111, 786593, 795823, 789056, 811426, 800775, 804278, 809884, 818745, 811542, 780476, 786559, 822984, 805245, 822191, 810398, 780010, 795462, 772426, 821838, 778740, 807303, 814403, 816368, 777044, 815867, 804645, 805802,…	1854	201	5085	1.4737	0.000108111	1.08116e-05	0.00068041
KEGG_PATHWAY	hsa04012:ErbB signaling pathway	hsa04012:ErbB signaling pathway	0.0842615	8.65989e-07	773823, 791692, 824374, 784540, 781514, 807846, 814970, 775941, 779314, 797539, 819699, 818576, 794386, 812174, 808426, 808494, 796402, 805227, 793010, 783742, 792309, 795823, 789056, 806420, 797532, 796538, 775321, 788724, 825444, 806766, 786017, 811542, 826624, 783020, 774193, 803233, 818556, 786559, 781874, 796239, 820512, 819946, 817897, 813512, 809283, 772977, 772426, 790859, 788864, 792297,…	1854	87	5085	1.7339	0.000172317	1.56664e-05	0.00108453
KEGG_PATHWAY	hsa04144:Endocytosis	hsa04144:Endocytosis	0.151671	1.59959e-06	782466, 825257, 777309, 823976, 779216, 810446, 815745, 818161, 793582, 814970, 775592, 775941, 809230, 783305, 816188, 777011, 787670, 783500, 774518, 793195, 804309, 779105, 783508, 776872, 775489, 785196, 806834, 816782, 793120, 776910, 777903, 774479, 784300, 816130, 799100, 807819, 785942, 823169, 811426, 823526, 788490, 775531, 800251, 818063, 804278, 818808, 819348, 800343, 793566, 787846,…	1854	184	5085	1.4757	0.000318268	2.65262e-05	0.00200325
KEGG_PATHWAY	hsa05212:Pancreatic cancer	hsa05212:Pancreatic cancer	0.0720053	1.75687e-06	811542, 777309, 791692, 824925, 786339, 781514, 783020, 797559, 818576, 790551, 812174, 808426, 778468, 787340, 775183, 776872, 795422, 813650, 776660, 813512, 781709, 826708, 809283, 789625, 801837, 818089, 809345, 788864, 806420, 814403, 797250, 797532, 812803, 816368, 796320, 811245, 819016, 805293, 812931, 813763, 798079, 816515, 824323, 778275, 809484, 794775, 822549	1854	72	5085	1.79039	0.000349555	2.68932e-05	0.00220022
KEGG_PATHWAY	hsa04115:p53 signaling pathway	hsa04115:p53 signaling pathway	0.0689412	1.77271e-06	779920, 806289, 819748, 809819, 796346, 800946, 797559, 806599, 822984, 806047, 787159, 816644, 799131, 802255, 817958, 811072, 803206, 784308, 815753, 775625, 786994, 798277, 783847, 794269, 802343, 780083, 773203, 797440, 785597, 802368, 809345, 824680, 813217, 776262, 814403, 795336, 813528, 787661, 775321, 823719, 798079, 777405, 819422, 817654, 819524	1854	68	5085	1.81503	0.000352708	2.51975e-05	0.00222006
KEGG_PATHWAY	hsa05214:Glioma	hsa05214:Glioma	0.0643451	3.21484e-06	779920, 811542, 791692, 781514, 776019, 826624, 779314, 818556, 797559, 819699, 818576, 815809, 786559, 781874, 812174, 796239, 778468, 808494, 796402, 805227, 813512, 783847, 826708, 809283, 773203, 772977, 821838, 788864, 809345, 806420, 814403, 797532, 816368, 815434, 808609, 812931, 775321, 783987, 813763, 788724, 798079, 822549	1854	63	5085	1.82848	0.00063955	4.26494e-05	0.00402609
KEGG_PATHWAY	hsa05211:Renal cell carcinoma	hsa05211:Renal cell carcinoma	0.0689412	5.57561e-06	803992, 826818, 811542, 773823, 791692, 802006, 824374, 786339, 781514, 805644, 779314, 818576, 815809, 790551, 786559, 812174, 796239, 801854, 814267, 806191, 789468, 814389, 795422, 793010, 810965, 817897, 813512, 781709, 780649, 809283, 772977, 795823, 789056, 788864, 806420, 808534, 797532, 796538, 804278, 813763, 788724, 805130, 809484, 794775, 786017	1854	70	5085	1.76318	0.00110894	6.93445e-05	0.0069825
KEGG_PATHWAY	hsa04120:Ubiquitin mediated proteolysis	hsa04120:Ubiquitin mediated proteolysis	0.114902	1.60627e-05	779764, 783899, 779171, 808999, 817762, 779216, 775941, 814412, 816836, 787670, 811934, 801492, 815101, 827126, 818090, 798931, 781134, 811072, 818262, 783508, 814115, 793155, 795442, 799075, 799432, 807891, 796017, 776812, 780135, 788787, 826155, 783034, 801917, 822185, 801774, 816659, 798943, 797953, 800343, 814221, 782657, 809291, 805624, 786601, 802006, 802003, 788085, 777234, 796938, 784784,…	1854	137	5085	1.50149	0.0031914	0.000188012	0.0201145
KEGG_PATHWAY	hsa04910:Insulin signaling pathway	hsa04910:Insulin signaling pathway	0.11337	1.74113e-05	773823, 791692, 787462, 821624, 807846, 776019, 775941, 779314, 791552, 819594, 818576, 803968, 786278, 812174, 791829, 808426, 826997, 787320, 824269, 783505, 792841, 814389, 792678, 804478, 824685, 813888, 780968, 776445, 789625, 781997, 776812, 789056, 826873, 806420, 814697, 797532, 788724, 825444, 818745, 811542, 786601, 808835, 773743, 811209, 808879, 783020, 803233, 786559, 777762, 781874,…	1854	135	5085	1.50342	0.00345888	0.000192475	0.0218032
KEGG_PATHWAY	hsa04520:Adherens junction	hsa04520:Adherens junction	0.0720053	2.38039e-05	814431, 786314, 799522, 812389, 808953, 805644, 800497, 815476, 776988, 787505, 818576, 790551, 819051, 825595, 786096, 793195, 805245, 775183, 791155, 822191, 781132, 772644, 776872, 815222, 805736, 820737, 778806, 817307, 801837, 804141, 818087, 797250, 781227, 801675, 816368, 796320, 825545, 808609, 805063, 804278, 812621, 777044, 820602, 782974, 778275, 809484, 821312	1854	77	5085	1.67413	0.00472584	0.000249287	0.0298072
KEGG_PATHWAY	hsa05222:Small cell lung cancer	hsa05222:Small cell lung cancer	0.0766014	3.17891e-05	779920, 791692, 779216, 784540, 823371, 806599, 812174, 806202, 818262, 793155, 803206, 795442, 799969, 826111, 796017, 780083, 789625, 822696, 793050, 806420, 797532, 800775, 823719, 816515, 798079, 822549, 806766, 802003, 780476, 797559, 820867, 778468, 813301, 786994, 805738, 813512, 784977, 826708, 809283, 790089, 788864, 809345, 818089, 814403, 794129, 811245, 805293, 812931, 804645, 800275	1854	84	5085	1.63257	0.00630617	0.000316257	0.0398044
KEGG_PATHWAY	hsa04350:TGF-beta signaling pathway	hsa04350:TGF-beta signaling pathway	0.0781334	4.57889e-05	784540, 797121, 805644, 808229, 818576, 818296, 783508, 825762, 776872, 822516, 814791, 813881, 793050, 812595, 797250, 774120, 787165, 779082, 809884, 783516, 819901, 800343, 794775, 814431, 791801, 791671, 803233, 809197, 812636, 808920, 812443, 786794, 797566, 807456, 779885, 775183, 795414, 798714, 814011, 799901, 801837, 825042, 782300, 784117, 796320, 788606, 802750, 806963, 817485, 817654,…	1854	87	5085	1.6078	0.00907082	0.000433821	0.0573295
KEGG_PATHWAY	hsa05221:Acute myeloid leukemia	hsa05221:Acute myeloid leukemia	0.055153	0.000168618	811542, 791692, 784540, 827025, 807846, 779314, 803233, 818576, 810176, 786559, 781874, 812174, 796239, 785478, 813650, 816116, 783742, 792306, 813512, 809283, 772977, 789625, 788864, 818089, 806420, 814403, 797532, 801675, 825545, 811245, 789528, 805293, 813763, 788724, 793566, 787829	1854	58	5085	1.70238	0.033001	0.00152419	0.210967
KEGG_PATHWAY	hsa05223:Non-small cell lung cancer	hsa05223:Non-small cell lung cancer	0.0520889	0.000183669	811542, 791692, 781514, 826624, 779314, 818556, 797559, 818576, 786559, 812174, 811957, 796239, 778468, 808494, 819618, 796402, 813301, 813512, 826708, 809283, 772977, 788864, 809345, 806420, 814403, 797532, 816368, 794129, 812931, 813763, 788724, 798079, 818745, 822549	1854	54	5085	1.7269	0.0358935	0.00158802	0.229778
KEGG_PATHWAY	hsa05213:Endometrial cancer	hsa05213:Endometrial cancer	0.0505569	0.000190726	779920, 811542, 791692, 784540, 779314, 818884, 775965, 818576, 786559, 812174, 811957, 796239, 781132, 775481, 813512, 809283, 772977, 772426, 788864, 809345, 804141, 806420, 814403, 797532, 816368, 801675, 825545, 784752, 813763, 788724, 825444, 818745, 815867	1854	52	5085	1.74057	0.0372468	0.00158034	0.238597
KEGG_PATHWAY	hsa05218:Melanoma	hsa05218:Melanoma	0.0628131	0.000459667	779920, 780073, 811542, 787509, 791692, 804581, 817755, 815476, 797559, 818576, 815809, 812174, 796239, 778468, 825473, 813512, 783847, 826708, 809283, 773203, 821838, 788864, 804474, 809345, 804141, 806420, 814403, 797532, 816636, 816368, 808609, 825734, 812931, 804278, 775321, 783987, 813763, 788724, 776732, 798079, 822549	1854	71	5085	1.58382	0.0874339	0.0036531	0.574149
KEGG_PATHWAY	hsa04920:Adipocytokine signaling pathway	hsa04920:Adipocytokine signaling pathway	0.0597491	0.000529987	795565, 791692, 773743, 773365, 783020, 791552, 781874, 786278, 808426, 791829, 824269, 809190, 792841, 817215, 792678, 778502, 813650, 800522, 813301, 821638, 794152, 783247, 801426, 781997, 789625, 776812, 818089, 789842, 788864, 813881, 826873, 774851, 794129, 811245, 805293, 776530, 821962, 825920, 824323	1854	67	5085	1.59651	0.100121	0.0040493	0.661716
KEGG_PATHWAY	hsa04150:mTOR signaling pathway	hsa04150:mTOR signaling pathway	0.0490249	0.000533461	788161, 787462, 791692, 825662, 786339, 807846, 792741, 803233, 818576, 781874, 812174, 791829, 812463, 801854, 775824, 808925, 809190, 801005, 795422, 810984, 813512, 781709, 783847, 801426, 809283, 788864, 806420, 814697, 797532, 818685, 804565, 818745	1854	52	5085	1.68783	0.100744	0.00392513	0.66604
KEGG_PATHWAY	hsa04810:Regulation of actin cytoskeleton	hsa04810:Regulation of actin cytoskeleton	0.156267	0.000776838	783947, 790260, 789165, 808953, 817755, 815476, 777544, 797639, 815809, 812174, 795620, 804478, 794781, 826111, 776910, 778555, 798903, 795823, 789056, 804474, 797626, 811426, 786517, 825734, 784752, 800443, 811542, 787509, 795906, 780476, 787505, 824141, 786559, 796239, 814884, 790002, 825473, 822191, 787179, 810398, 795462, 817307, 821838, 778740, 792857, 790191, 816368, 780600, 777044, 776732,…	1854	215	5085	1.3012	0.143286	0.00550802	0.968544
KEGG_PATHWAY	hsa04210:Apoptosis	hsa04210:Apoptosis	0.0720053	0.00117029	800374, 775619, 787975, 791692, 794408, 809819, 808879, 794404, 806599, 777762, 806047, 812174, 807982, 791945, 822769, 798240, 787982, 815701, 795442, 799969, 784308, 815753, 813512, 780968, 809283, 796017, 799097, 789625, 808336, 818230, 802368, 818089, 809345, 788864, 813881, 795706, 786821, 776262, 815943, 806420, 797532, 811245, 805293, 823719, 816515, 819422, 815981	1854	87	5085	1.4817	0.207866	0.00800313	1.45579
KEGG_PATHWAY	hsa04664:Fc epsilon RI signaling pathway	hsa04664:Fc epsilon RI signaling pathway	0.0658772	0.00117675	811542, 791692, 826624, 779314, 783020, 818556, 795665, 818576, 819930, 786559, 807950, 812174, 796239, 808426, 808494, 805245, 776309, 812132, 813080, 796402, 798460, 812850, 813512, 809283, 772977, 790859, 808666, 788864, 794696, 813881, 811434, 806420, 774288, 826833, 797532, 779969, 775831, 813763, 788724, 784925, 824323, 810857, 809484	1854	78	5085	1.51201	0.208884	0.00777993	1.46377
KEGG_PATHWAY	hsa04114:Oocyte meiosis	hsa04114:Oocyte meiosis	0.0873255	0.00120147	825662, 797121, 792741, 776019, 808174, 814412, 819699, 820893, 818576, 802581, 815903, 801005, 795169, 805227, 803206, 804478, 793762, 799075, 799432, 783847, 780083, 817322, 815943, 813474, 813528, 794950, 790173, 814221, 815981, 794773, 788161, 775619, 811542, 791801, 819748, 808879, 809197, 794116, 818306, 791945, 779885, 798240, 825604, 777240, 786994, 800860, 817790, 792596, 789076, 797325,…	1854	110	5085	1.42123	0.212772	0.00768762	1.49431
KEGG_PATHWAY	hsa04320:Dorso-ventral axis formation	hsa04320:Dorso-ventral axis formation	0.0275765	0.00130547	827051, 811542, 783373, 778593, 772977, 779314, 775529, 806266, 818576, 786559, 816368, 801037, 802247, 791970, 806191, 813763, 795169, 811790	1854	25	5085	1.97476	0.228916	0.00809079	1.62269
KEGG_PATHWAY	hsa04660:T cell receptor signaling pathway	hsa04660:T cell receptor signaling pathway	0.0857935	0.00131118	791692, 824374, 797591, 774925, 775941, 779314, 795831, 826494, 818576, 812174, 776490, 793010, 789625, 795823, 789261, 813881, 811434, 786821, 806420, 815943, 797532, 796538, 788724, 784925, 815981, 786017, 775619, 811542, 814431, 776988, 783020, 818556, 797559, 819930, 790551, 786559, 796239, 791945, 816590, 805245, 772555, 819946, 813447, 813512, 809283, 772977, 772426, 818089, 794696, 788864,…	1854	108	5085	1.42215	0.229793	0.00788077	1.62973
KEGG_PATHWAY	hsa05216:Thyroid cancer	hsa05216:Thyroid cancer	0.0306405	0.00134621	811542, 780063, 802915, 784540, 821929, 797411, 790888, 809345, 804141, 799583, 818576, 814403, 801675, 794129, 796239, 825545, 813763, 788724, 781132, 813301	1854	29	5085	1.89153	0.235151	0.0078536	1.67294
KEGG_PATHWAY	hsa05014:Amyotrophic lateral sclerosis (ALS)	hsa05014:Amyotrophic lateral sclerosis (ALS)	0.0474928	0.00209177	775619, 822998, 813913, 812382, 806599, 819930, 806047, 791945, 798460, 799969, 784308, 812850, 816192, 813881, 809345, 795660, 807772, 791998, 776262, 815943, 801115, 789591, 811617, 825920, 823719, 784925, 816515, 778877, 809484, 815981, 777000	1854	53	5085	1.60423	0.34078	0.0118351	2.58832
KEGG_PATHWAY	hsa03010:Ribosome	hsa03010:Ribosome	0.0704732	0.00235726	782492, 778568, 777970, 799749, 796227, 816407, 805465, 776761, 800698, 808990, 791016, 821732, 778688, 789083, 786531, 779090, 822433, 801125, 820040, 819005, 799716, 776494, 783263, 797877, 789968, 803929, 773042, 784832, 786754, 798227, 777984, 811595, 801872, 780689, 776216, 819045, 793235, 802424, 781935, 784332, 814248, 811161, 790706, 788428, 790090, 795615	1854	87	5085	1.45017	0.374778	0.0129611	2.91239
KEGG_PATHWAY	hsa04914:Progesterone-mediated oocyte maturation	hsa04914:Progesterone-mediated oocyte maturation	0.0689412	0.0034399	788161, 809291, 811542, 791692, 825662, 819748, 792741, 778615, 808879, 783020, 814412, 818576, 819930, 812174, 808426, 818306, 826997, 798240, 801005, 795169, 825604, 777240, 803206, 804478, 813512, 794463, 799075, 783847, 785761, 809283, 817790, 789076, 797528, 807045, 788864, 806420, 800610, 797532, 813528, 808609, 813763, 794950, 784925, 824323, 794292	1854	86	5085	1.43514	0.496273	0.0183623	4.22366
KEGG_PATHWAY	hsa04720:Long-term potentiation	hsa04720:Long-term potentiation	0.056685	0.00377678	788161, 803992, 775619, 772481, 811542, 825662, 822998, 792741, 776019, 826624, 805644, 800096, 808879, 819699, 795023, 818576, 796239, 791945, 798240, 801005, 800707, 796402, 805227, 804478, 793762, 780649, 778740, 824086, 795660, 791998, 803695, 815943, 782636, 789591, 813763, 788724, 815981	1854	68	5085	1.49236	0.529049	0.0196208	4.62834
KEGG_PATHWAY	hsa04960:Aldosterone-regulated sodium reabsorption	hsa04960:Aldosterone-regulated sodium reabsorption	0.0367686	0.0078222	821638, 813512, 783847, 809283, 826624, 781997, 783032, 799291, 806420, 818576, 787670, 797532, 812174, 825161, 809247, 824269, 816702, 776650, 813763, 795255, 818745, 796402, 815222, 819524	1854	41	5085	1.60549	0.790439	0.039278	9.36665
KEGG_PATHWAY	hsa04916:Melanogenesis	hsa04916:Melanogenesis	0.0750693	0.00874815	804581, 776019, 805644, 819699, 795023, 818576, 778537, 781132, 797119, 796402, 805227, 817129, 803822, 797528, 787067, 801675, 825545, 778156, 794950, 788724, 794292, 787848, 793566, 790444, 811542, 803739, 826624, 809539, 808879, 796239, 800311, 810676, 789762, 798240, 825604, 800707, 821952, 823245, 772426, 800760, 807049, 815484, 816916, 772881, 813832, 794838, 813763, 797076, 825949	1854	99	5085	1.35751	0.825972	0.0427719	10.4203
KEGG_PATHWAY	hsa05217:Basal cell carcinoma	hsa05217:Basal cell carcinoma	0.0459608	0.00956618	772416, 818884, 775965, 800311, 797566, 810676, 778537, 789762, 781132, 821952, 823245, 775481, 779671, 772426, 803822, 809345, 807049, 815484, 816916, 801675, 772881, 825545, 778156, 784752, 813832, 794838, 787848, 797076, 825949, 790444	1854	55	5085	1.49603	0.852339	0.0455829	11.3417
KEGG_PATHWAY	hsa04730:Long-term depression	hsa04730:Long-term depression	0.055153	0.0101597	811542, 791801, 822998, 805012, 797121, 826624, 809539, 795665, 795023, 818576, 807950, 796239, 779885, 812132, 826725, 800707, 796402, 793762, 783847, 778449, 797528, 824086, 826833, 788685, 775831, 808609, 782636, 780600, 788606, 789591, 813763, 788724, 794292, 810857, 809288, 778877	1854	69	5085	1.43098	0.868943	0.047232	12.0048
KEGG_PATHWAY	hsa04666:Fc gamma R-mediated phagocytosis	hsa04666:Fc gamma R-mediated phagocytosis	0.0720053	0.0104421	825257, 811542, 773823, 808775, 777309, 791692, 777634, 826624, 793582, 803233, 787505, 818556, 821873, 818576, 790551, 777011, 787415, 812174, 790002, 804364, 808494, 812132, 813080, 796402, 807956, 813512, 816782, 793120, 824560, 809283, 795823, 789056, 808666, 788864, 794696, 811434, 808382, 806420, 775114, 826833, 811426, 797532, 805063, 805997, 810857, 809484, 800443	1854	95	5085	1.35692	0.876176	0.0474179	12.3186
KEGG_PATHWAY	hsa05219:Bladder cancer	hsa05219:Bladder cancer	0.0367686	0.0114248	811542, 781709, 784540, 786339, 826708, 773203, 809345, 804141, 797559, 818576, 814403, 816368, 796239, 798126, 778468, 812816, 812931, 775321, 788724, 813763, 817654, 822549, 795422, 775066	1854	42	5085	1.56727	0.898391	0.0506414	13.4029
KEGG_PATHWAY	hsa04912:GnRH signaling pathway	hsa04912:GnRH signaling pathway	0.0735373	0.0120086	811542, 777309, 776019, 826624, 808879, 809539, 783020, 779314, 774193, 785688, 819699, 795665, 816836, 795023, 818576, 819930, 790551, 786559, 807950, 796239, 808426, 775446, 798126, 812132, 798240, 825604, 800707, 796402, 805227, 798460, 793762, 812850, 814980, 772977, 790859, 803695, 816368, 788685, 775831, 802875, 782636, 813763, 788724, 794950, 784925, 825444, 824323, 810857	1854	98	5085	1.34337	0.90966	0.0520241	14.0412
KEGG_PATHWAY	hsa04930:Type II diabetes mellitus	hsa04930:Type II diabetes mellitus	0.0398327	0.0136132	786601, 811209, 783020, 818576, 781874, 812174, 808426, 811412, 824269, 800522, 815222, 824685, 821638, 813512, 809283, 776812, 789625, 781997, 808666, 813881, 803695, 806420, 797532, 789630, 809288, 824323	1854	47	5085	1.51725	0.934627	0.0575728	15.7734
KEGG_PATHWAY	hsa04620:Toll-like receptor signaling pathway	hsa04620:Toll-like receptor signaling pathway	0.0750693	0.0137028	791692, 824925, 811841, 779216, 809819, 810270, 809231, 795831, 818576, 812174, 808426, 807982, 797947, 798460, 812850, 781503, 789625, 822696, 813881, 806420, 797532, 788724, 784925, 806368, 811542, 812588, 783020, 776988, 819930, 807005, 825577, 820874, 813447, 813512, 792360, 809283, 785511, 808336, 790859, 788864, 818089, 783638, 811245, 805293, 787047, 824323, 812885, 809484, 777303	1854	101	5085	1.33063	0.935797	0.0567457	15.8691
KEGG_PATHWAY	hsa04370:VEGF signaling pathway	hsa04370:VEGF signaling pathway	0.058217	0.0144141	775619, 811542, 791692, 825374, 777634, 826624, 818556, 795665, 818576, 819930, 790551, 807950, 812174, 776490, 796239, 791945, 795620, 808494, 812132, 824802, 796402, 807956, 813512, 781709, 809283, 789261, 788864, 815943, 806420, 797532, 775831, 785964, 813763, 788724, 784925, 810857, 809484, 815981	1854	75	5085	1.38964	0.944383	0.0584174	16.6258
KEGG_PATHWAY	hsa00534:Heparan sulfate biosynthesis	hsa00534:Heparan sulfate biosynthesis	0.0245124	0.021825	773833, 797812, 780086, 811574, 790493, 823862, 796048, 823932, 798422, 794049, 790620, 805966, 787491, 812158, 776597, 785272	1854	26	5085	1.68783	0.987615	0.0857196	24.1458
KEGG_PATHWAY	hsa04540:Gap junction	hsa04540:Gap junction	0.0643451	0.0378954	811542, 787863, 826624, 808879, 809539, 779314, 785688, 795023, 800083, 818576, 815809, 786559, 799226, 796239, 826725, 798240, 823156, 825604, 800707, 796402, 793762, 808112, 778806, 772977, 811901, 821838, 797528, 800760, 824086, 801263, 776955, 816368, 788685, 782636, 783987, 825195, 802675, 813763, 788724, 794950, 794292, 800208	1854	89	5085	1.29432	0.999542	0.142519	38.3574
KEGG_PATHWAY	hsa04662:B cell receptor signaling pathway	hsa04662:B cell receptor signaling pathway	0.055153	0.0430491	775619, 811542, 791692, 774925, 826624, 779314, 818576, 786559, 812174, 776490, 796239, 791945, 808494, 813080, 813447, 809281, 813512, 809283, 772977, 789625, 772426, 789261, 788864, 794696, 818089, 806420, 815943, 826833, 797532, 785964, 811245, 805293, 813763, 788724, 809484, 815981	1854	75	5085	1.3165	0.999843	0.157767	42.3674
